# Supplementary material for: Niche Differentiation at Multiple Spatial Scales on Large and Small Mediterranean Islands for the Endemic Silene velutina Pourr. ex Loisel. (Caryophyllaceae)
Source: Plants (Basel). 2021 Oct 26;10(11):2298. doi: 10.3390/plants10112298 (PMC8618681; doi:10.3390/plants10112298)
Supplement: Supplementary file 1 [file plants-10-02298-s001.zip]

Archive with 7 entries (7 files):
- Table S2.pdf
- Table S3.pdf
- Table S4.pdf
- Table S5.pdf
- Table S6.pdf
- Figure S1.pdf
- Table S1.pdf
